# Supplementary material for: Interventions to reduce cadmium exposure in low- and middle-income countries during pregnancy and childhood: A systematic review
Source: J Glob Health. 2022 Nov 12;12:04089. doi: 10.7189/jogh.12.04089 (PMC9653536; doi:10.7189/jogh.12.04089)
Supplement: Online Supplementary Document [file jogh-12-04089-s001.zip]

Archive with 3 entries (3 files):
- S1-Cd-supplementarymaterial-searchstrings-bibliography-persian-chinese.docx
- S2-Online-Supplementary-Document-data-extraction.xlsx
- S3-Online-Supplementary-Document-data-quality-assessment.xlsx
