# Supplementary material for: Interventions to reduce cadmium exposure in low- and middle-income countries during pregnancy and childhood: A systematic review
Source: J Glob Health. 2022 Nov 12;12:04089. doi: 10.7189/jogh.12.04089 (PMC9653536; doi:10.7189/jogh.12.04089)
Supplement: Online Supplementary Document [file jogh-12-04089-s001.zip › S2-Online-Supplementary-Document-data-extraction.xlsx]

## Sheet: Extraction
ONLINE SUPPLEMENTARY DOCUMENT
Interventions to reduce cadmium exposure in low- and middle-income countries during pregnancy and childhood: a systematic review
Authors: K Sripada & A Madsen Lager
Extraction dataset
Publication info					Intervention study details								Human studies										Environment & product studies								Overall assessment
Author(s)	Publication Year	Title	Language	Link/doi	Setting	Country study took place in	Source(s) of Cd exposure	Description of intervention	Year(s) of intervention	Level of intervention	Time to follow-up	Other contaminants?	Participants			Control/comparison groups	Direct human biomonitoring	Health outcomes reported (create new line for each as needed)			Confounders used in analysis	Exclusion criterias	Materials/technique used for intervention/ remediation	Control/comparison groups	Environmental/product measurement		Indirect measurement of human hazard or exposure		Results		Success?	Cost	GRADE modified checklist total score
					Describe the main characteristics of the area where the intervention is taking place (e.g. urban; poor)		Food, cookware, air, smoking, etc.	Copy and paste relevant text or summarize. Include length of time and time to follow-up assessment. Examples include policy, program, intervention, prevention, protection, mitigation, rehabilitation, counseling, clean-up, parenting program, or health education.	If provided	1. Policy 2. Community 3. Individual/household	How much time elapsed from beginning of the intervention to follow-up evaluation?	Which other contaminants (Pb, PM2.5, etc.) were evaluated in the study?	Total number of participants	Type of participants (women, children, pregnant women, men)	Average age (for the group(s) relevant for this study, if given)	Free text	Was human exposure to cadmium directly measured? If so, with what types of samples? At baseline or after intervention?	1. Chemical body burden 2. Body function (including nervous, kidney, skeletal, and respiratory systems); 3. Quality of life; 4. Environmental contamination levels in areas and on items relevant for children (homes, schools, cookware, etc.); 5. Neurodevelopment, such as IQ, behavioral problems, or developmental delay.	Results table # or page #	Results (free text). Include quantitative results, such as effect size (odds ratio, significant/non-significant, etc.)	Which confounders were used in the analysis? (income, age, sex, etc.) Free text.	Reasons why participants were excluded.	Free text. Include quantity if provided.	Free text	Was cadmium measured in the environment or products? If so, how was it measured?	1. At baseline 2. After intervention 3. Both	Was human exposure to cadmium indirectly measured (for example estimates of exposure based on standards/average values)? If so, how?	1. At baseline 2. After intervention 3. Both	Results table # or page #	Results (free text). Include quantitative results, such as effect size (odds ratio, significant/non-significant, etc.)	How do the authors describe the success (or not) of the intervention	If provided, give the cost of the intervention per unit	Score from checklist
Savchenko O V	2014	Heavy metals clearance with use of calcium alginate	Russian	https://doi.org/10.33396/1728-0869-2014-8-20-24	urban Vladivostok	Russia	No specific source	Potential elimination of toxic elements using detoxal, a dietary supplement (enterosorbent) based on calcium alginate, (600 mg per day) for four weeks	n/A	3	36 days	Sr	42	Children	5-7 years old	15 children in control group	Urine, hair and feces, before, middle, and after treatment	1	Tables 1, 2, 3	Cd in urine was 2.3 greater in the treatment group than controls at the midpoint and not different at the end point. Cd in hair decreased by 2.6 times by the final observation. Feces did not show significant differences.	None	Excluded if they had infectious or other acute diseases.									By the middle of the observation among children taking calcium alginates, the concentration of heavy metals in the urine increased, but by the end of the 4th week came closer to the values of the control group. Calcium alginate is effectivebinds heavy metals in the gastrointestinalpath and accelerates their elimination from the body.Calcium alginate does not cause side effectsand can be recommend…	n/A	11
K. P. U. Luzhetsky, O. Yu; Goleva, O. I.; Shtina, I. E.	2018	Analysis of the effectiveness of technologies for correcting disorders of the physical development in children living in low-level atmospheric air-pollution and drinking water with metals	Russian	doi.org/10.47470/0016-9900-2018-97-1-75-81	Perm, air pollution of concern; has an air pollution monitoring program launched in 2020	Russia	chronic low-level multi-medium (atmospheric air, drinking water) exposure to Pb, Mn, Ni, Cr, Cd	Complex application of elimination, membrane stabilizing,antioxidant and nootropic technologies, with methods of physiotherapy (Ultrasound therapy, inductothermy) and exercise therapy. 21 day courses repeated twice over a year.	2014-2015	3	12 months	Pb, Ni, Cr, Mn	62	Children with physical developmental disorders and nutritional deficiency	4-15 years	31 children in a control group with standard diet therapy, multivitamins, and physical therapy	Blood, urine	1, 2	Tables 1,2,3	Treatment group blood Cd level significantly reduced from 0.0004 to 0.0001 while reference group did not significantly change.	None	None									Clinical values improved with treatment while costs were substantially lower than the estimated financial gains from treatment.	Prevented losses for GDP are 13246 rubles /person/year (2.25 rubles per 1 ruble cost)	10.5
E. N. O. Beletskaya, N. M.; Glavatskaya, V. I.; Antonova, E. V.; Golovkova, T. A.	2014	Clinical hygienic substantiation for the individual biocorrection of ecologically dependent conditions in the critical population groups industrial areas of Ukraine	Russian	(ordered)	Dnipropetrovsk region - the center of the industrial industry of Ukraine	Ukraine	Industrial pollution	"Biocorrection" of imbalance of micronutrients and toxicants. Pectin-based prophylaxis treatment to normalize microelement status; 12 tablets per day, in 3-4 doses, after meals, washed down with liquid	n/A	3	21 days	Pb, Zn, Cu	89	Pregnant women (2 trimester)	25-30 years	None	Blood, urine	1	p.66	Cadmium level in blood decreased 14.3% while increasing concentration in urine.	None	none									Bio-correction by pectin-containing drugs, carried out among critical groups of the population - pregnant and preschoolers of industrialized areas, confirmed its high clinical and hygienic effectiveness, which is the scientific justification for the widespread introduction of pectin-based drugs in order to normalize the micro-element status and improve the adaptive capabilities of the body, promo…	n/A	10
E. N. O. Beletskaya, N. M.; Glavatskaya, V. I.; Antonova, E. V.; Golovkova, T. A.	2014	Clinical hygienic substantiation for the individual biocorrection of ecologically dependent conditions in the critical population groups industrial areas of Ukraine	Russian	(ordered)	Dnipropetrovsk region - the center of the industrial industry of Ukraine	Ukraine	Industrial pollution	"Biocorrection" of imbalance of micronutrients and toxicants. Pectin-based prophylaxis treatment to normalize microelement status; 12 tablets per day, in 3-4 doses, after meals, washed down with liquid	n/A	3	28 days	Pb, Zn, Cu	103	Children	5-6 years	None	Blood, urine, hair	1,5	none	Taking pectin drugs significantly improved the psychophysiological condition of preschoolers: 43.85% of the surveyed children increased concentration, 80% - mental activity and its endurance, doubled the level of non-verbal intelligence.	none	none									Bio-correction by pectin-containing drugs, carried out among critical groups of the population - pregnant and preschoolers of industrialized areas, confirmed its high clinical and hygienic effectiveness, which is the scientific justification for the widespread introduction of pectin-based drugs in order to normalize the micro-element status and improve the adaptive capabilities of the body, promo…	n/A	10
Wang, Yang, Li, Fu, Liu, Brookes, Xu	2019	A comprehensive mitigation strategy for heavy metal contamination of farmland around mining areas e Screening of low accumulated cultivars, soil remediation and risk assessment	English	doi.org/10.1016/j.envpol.2018.11.062	Farmland in Danshan village, Shangyu city, Zhejiang province, China. An abandoned Pd-Zn mine was nearby and causing long-term heavy metal contamination of this area	China	Common leaf vegetables	To evaluate the effectiveness of co-application of biochar, phosphate materials and compost on immobilizing Pb and Cd in contaminated soils	N/A	2	2 years	Pb											Co-application of biochar, phosphate materials and compost on farmland	Block design, planted twice with switching locations. Farmland included blank control plots	Cadmium uptake was measured in 20 types of locally representative leaf vegetable cultivars (either low- or high-accumulators of heavy metals). Laboratory tested for Cd content after 2 years of growing with 3 types of soil remediation	2	Hazard quotient calculated for children and adult female, based on exposure frequency, duration (years), and heavy metal concentration in the edible parts of the vegetable. Before intervention, all HQ were above 1 indicating serious risk level.	3	824, Table 4	Remediation decreased all hazard quotient values by at least 66%; 14 of 20 cultivars had HQs reduced below 1 after intervention	Biochar was the most effective treatment to reduce plant uptake of Cd and so decrease subsequent health risks. However, high accumulated cultivars of vegetables should be avoided due to the high adverse health risks to all groups even after suitable remediation treatment	$3885 per ha for raw materials of B3P3C2 treatment	9.5
Kelishadi, Hasanghaliaei, Poursafa, Keikha, Ghannadi, Yazdi, Rahimi	2016	A randomized controlled trial on the effects of jujube fruit on the concentrations of some toxic trace elements in human milk	English	doi.org/10.4103/1735-1995.193499	Isfahan, Iran located at the centre of the Iranian plateau. Moderate and dry climate with mostly sunny days thourhg the year. Has a large iron foundry, a steel plant, an ordnance plant, and a cement plant and motor traffic	Iran	Air pollution	to assess the effect of jujube fruit consumption by lactating mothers in reducing the concentration of lead, cadmium and arsenic in their milk.	2014	3	8 weeks	Pb, As	40	postpartum mothers	27.9	20 postpartum mothers who recieved usual care	Yes through breast milk at baseline and after intervention	1	table 1 & 2 on page 4 & 5.	decreased cadmium by 0.19 μg/L at 75th quintile. At ann average level of cadmium (4.65 μg/L), 75% of the intervention group would have cadmium level <3.67 μg/L, whereas 75% of controls would have cadmium level of < 3.85 μg/L.	N/A	tobacco use before or during pregnancy or lactation, having a household member using any kind of tobacco, having any chronic disease, receiving any medications, and following a special diet									The concentrations of heavy metals were high in human milk, and the consumption of jujube fruit had some beneficial effects in reducing these harmful elements.	N/A	12.5
da Silva, da Silva, Araujo, do Nascimento	2017	Assessing human health risks and strategies for phytoremediation in soils contaminated with As, Cd, Pb, and Zn by slag disposal	English	doi.org/10.1016/j.ecoenv.2017.06.068	The collection sites were located in a northeasterly direction 150 m from the chimney of the old Pb metallurgy near the urban area of the municipality of Santo Amaro, Brazil. An area adjacent to the Pb smelting plant, which had a large volume of slag deposited in the soil; Pb smelting plant that operated from 1956 to 1993	Brazil	ingestion of contaminated soil	to evaluate the use of corn (Zea mays) and castor bean (Ricinus communis) either for phytoextraction induced by chelating agents or phytostabilization	N/A	2	77 days	Pb, As, Zn											application of chelating agents citric acid and nitrilotriacetic acid applied to soil with corn and castor beans in greenhouse pots as a solution of 100 ml of distilled water at 45 and 70 days after germination.	soil and germination of corn and castor beans without celating agents.	cadmium uptake was measured by coupled plasma optical emission spectrometry as the net removal from the soil to the shoots	3	non-carcinogenic risk was estimated as a hazard index for children age 1-6 years based on daily exposure dose (DED) and reference dose (maximum exposure concentration at which no adverse effects are observed in the target organism). Likely adverse health effects are considered when HI>1	1	page 526-528	application of 60 mmol kg−1 of citric acid significantly induced accumulation of Cd in the shoots by 192%. The average Cd removal induced by citric acid was 1.25 mg pot−1. The addition of NTA did not differ statistically from the control. HI was calculated to be 0.86 at baseline. the concentration of Cd in the shoots of corn were significantly higher compared with castor bean.	The mean estimated time for remediation of the area using phytoextraction was high, ranging from 76 to 259 years, and therefore this technique is not a viable alternative for soils in the study area.	N/A	9
Shariatifar, Alizadeh Sani, Alimohammadi, Arabameri	2020	Assessment of Rice Marketed in Iran with Emphasis on Toxic and Essential Elements; Effect of Different Cooking Methods	English	doi.org/10.1007/s12011-020-02110-1	Different regions of Teheran, Iran where rice is a staple in the diet for all people.	Iran	Rice	evaluate the effect of various pre-cooking (washing, soaking) and cooking processes (traditional and rinse) of rice on the amount of toxic and essential elements in the various brands of rice	N/A	3	N/A	Al, As, Cr, Pb and essential elements Ca, Cu, Fa, K, Mg, Mn, P, Zn											rice samples (n = 48) were prepared in two different methods (traditional and rinsing), along with raw samples. Raw samples were washed with distilled water 4 times, rinsing samples were added to a Pyrex container with 1000ml of distilled water and boiled for 15 min. Extra water was drained and the rice was afterwards transferred to another flask to be cooked for 1 hr at 105 C. Traditional method…	raw rice washed in distilled water 4 times.	cadmium was measured in 144 samples of rice after different cooking methods using simultaneous inductively coupled plasma-opticalemission spectrometry	2	Estimated daily intake and hazard quotient for children and adults, men and women. HQ was calculated using the reference dose, and EDI which was found using metal concentration, ingestion rate, body mass exposure frequency and mean time.	3	Table 5	Rinsing method reduced cadmium concentration in the rice and reduced the 95th percent tile targer hazard quotient for children from 0.0999 to 0.0706 and for adults from 0.0277 to 0.0207	It was concluded that the best method for removing the highest amount of toxic metals whereas keeping the essential elements in maximum levels was the rinse method (washing the rice for 5 times followed by soaking for 5 h). The findings of health risk assessment exhibited that the THQ values for the 95th percentile consumer were not at considerable non-carcinogenic risk	N/A	12.5
Jin, Yu, Zhang, Ren	2020	Comparison of Plasma Concentrations of Mercury, Cadmium, and Arsenic among Women in 2005 and 2012 in a Historically Contaminated Area in China	English	doi.org/10.1007/s12011-020-02075-1	townships of Ganxu and Taiping in Wuming County, China. Wuming is surrounded by mountains in the middle of a basin. Ganxu and Taiping are in the south of the county, and both are near Shuangqiao, where the Bansu manganese ore is located. Serious pollution of the environment in the area	China	Fresh water, food, air, waste water, soil	The government of the Guangxi Zhuang Autonomous Region published management measures in 1992 requiring mines in the region to implement environmental protection measures regarding their emissions of waste water, waste gas, and solid waste. It required miners to conform to environmental requirements and work to reclaim land destroyed by mining. Later, the government issued rules and regulations re…	1992 and 2006	1	13 and 25 years	Hg and As	382	women aged 18-30, healthy, non-pregnant, non-lactating, non-occupational exposures	N/A	200 women in 2005	Cadmium plasma levels was measued in 2005 and 2012	1	table 2 and 3	The median plasma ocncentrations (P25-P75) decreased by 0.05 ng/mL from 2005 to 2012. Multivariate OR model showed significant ORs for lower Cd related to 2012 (OR 0.22), more eggs >1x day (2.17), more fresh fruit >3x week (OR 1.96), and location Ganxu (vs Taiping) (OR 2.03). In addition the proportion of women who had a Cd level over the upper reference limit decreased from 92.0% to 82.4%. Cd no…	The confounders included age, education level, occupation, and eating patterns.	Women with a history of occupational Hg, Cd, or As exposure (e.g., mine workers, potters, painters, oilers) according to self-report or report by the village doctor were excluded.									The levels of Hg, Cd, and As in plasma tested in 2005 were lower than the levels in 2012 in women aged 18 to 30 years old, indicating that internal-exposure levels of Hg, Cd, and As were lower in 2012 than in 2005. High consumption of fresh fruit and eggs was correlated with higher Cd levels. Our results may differ from previous studies due to variation in Hg, Cd, and As pollution and the various…	N/A	11.5
El-Soud, Mohsen, Joussef, Kazem	2011	Effect of a 2-month program of antioxidants-micronutrient- rich diet on concentrations of lead, cadmium and aluminum in obese Egyptian children	English	doi.org/10.3889/MJMS.1857-5773.2011.0184	Intervention took place in the obesity clinic at the National Research Centre	Egypt	No specific source	A 24-hour dietary recall sheet was taken to analyze the children habitual dietary pattern and nutritional intake. Children were put on a balanced diet regimen high in fruits, vegetables, milk and protein and low in calories. It included 6 servings of carbohydrates, 4 servings of fruits, 4 servings of vegetables, 3 servings of meat or eggs, 3 servings of milk or other diary food, 2 servings of fat…	N/A	3	2 months	Pb and Al	65	children from primarily low-middle social and economic classes.	11-14 years old	None	urinary cadmium measurement was taken at baseline and after intervention	1	Table 2	significant reduction was observed in cadmium with P < 0.001. The mean urinary cadmium concentration decreased from 12.8 to 9.4 microgram per liter from before intervention.	N/A	Children were excluded if they had any hormonal disorder (e.g. hypothyroidism and Cushing’s disease) or were on medications that influence body composition (e.g. Insulin and Cortisone).									Diet rich in antioxidants and micronutrients could reduce the toxic effects of heavy metals in obese children and thus facilitate control of obesity. Comparing the mean levels of cadmium in urine before and after the dietary intervention program, significant reduction was observed in case of lead and cadmium with P < 0.001.	N/A	9
Shafiei, Taymoori, Maleki, Nouri	2017	Effect of Environmental Intervention on the Consumption of Rice without Toxic Metals Based on the Health Belief Model and Ecological-Social Model	English	doi.org/10.7860/JCDR/2017/26784.10262	environmental instructional interventionist program based onHealth Belief Model (HBM) and Ecological (ECO) models with the purpose of improving the Performance Of Rice Consumption (PORC) among Iranian women aged 18-50 years responsible for cooking in the city of Ilam, Iran. Participants of HBM and control groups consisted of people supported by clinics and employed women were selected for the ECO…	Iran	Rice	Every participant in the training sessions received the required instruction in sessions of 45-60 minutes within six months. The educational materials of the sessions included lecture, slide, role-playing, reminder cards, pamphlets, and educational CDs. In HBM group, the individuals were only given consultation by researchers. In ECO group, the people were involved in a multifaceted approach cons…	N/A	3	6 months	N/A	240	women aged 18-50	HBM group=36.79 years, Control group=36.4 years	Control group recieved no training sessions or phone calls, but were given educational pamphlets and CDs following completion of the educational intervention. All participants given 3kg local rice package gift at training sessions.	No	3, 4	Table 4 & 5	The mean score of knowledge (1.18-6.95), perceived suceptibility(7.72-9.07), perceived seriousness(19.93-22.71), perceived benefits(20.65-22.96), and self-efficacy(11.19-14.75) in the HBM group had a significant increase after the intervention, and regarding perceived barriers (25.18-21.25) there had been a significant decrease. Growth in the consumption of LR in HBM increased from 2.5%-6.2% of p…	N/A	N/A									HBM instructional interventionist methods in this study caused positive and significant changes in the diet of people regarding consumption of RFFTM and decreasing consumption of RCWTM. On the other hand, development of social support might have had a more effective role in improving the diet of people.	N/A	10
Shafiei, Taymoori, Maleki, Nouri	2017	Effect of Environmental Intervention on the Consumption of Rice without Toxic Metals Based on the Health Belief Model and Ecological-Social Model	English	doi.org/10.7860/JCDR/2017/26784.10262	environmental instructional interventionist program based onHealth Belief Model (HBM) and Ecological (ECO) models with the purpose of improving the Performance Of Rice Consumption (PORC) among Iranian women aged 18-50 years responsible for cooking in the city of Ilam, Iran. Participants of HBM and control groups consisted of people supported by clinics and employed women were selected for the ECO…	Iran	Rice	Every participant in the training sessions received the required instruction in sessions of 45-60 minutes within six months. The educational materials of the sessions included lecture, slide, role-playing, reminder cards, pamphlets, and educational CDs. In HBM group, the individuals were only given consultation by researchers. In ECO group, the people were involved in a multifaceted approach cons…	N/A	3	6 months	N/A	240	women aged 18-50	ECO group=33.76 years, Control group=36.4 years	Control group recieved no training sessions or phone calls, but were given educational pamphlets and CDs following completion of the educational intervention. All participants given 3kg local rice package gift at training sessions.	No	3, 4	Table 4 & 5	Women in ECO group consumed 26.25% more LR than HBM group. The mean score of knowledge(4.73-6.86) and social support(64-117) in the ECO group had a significant increase. Growth in consumption of LR in ECO group increased from 12.5%-32.45% of people. The percent of people that did not consume FR rice in the ECO groupincreased from 30%-93.8%. Increaed use of pilaw cooking method was also seen from …	N/A	N/A									ECO instructional interventionist method in this study caused positive and significant changes in the diet of people regarding consumption of RFFTM and decreasing consumption of RCWTM. On the other hand, development of social support might have had a more effective role in improving the diet of people.	N/A	10
Taghipour, Jalali	2020	Effects of some industrial and organic wastes application on growth and heavy metal uptake by tomato (Lycopersicum esculentum) grown in a greenhouse condition	English	doi.org/10.1007/s11356-019-07017-6	The soil and ISW (industrial solid wastes) samples were collected from an agricultural area, and three factories in Hamadan Province, Iran, respectively. The factories of ceramic, sugar, and stone cutting are the most important industries in Hamadan and have a significant impact on the province economy. These factories discharge a considerable amount of wastes without any management. Rice husk wa…	Iran	Food (tomato)	organic waste (rice husks and straw) was added to soil from an agricultural area in plant pots with a tomato plant to investigate the potential reduction in uptake of heavy metals by the tomato plant. This was done with and wihtout the addition of ISW in order to see how the concentration increased or decreased with treatment and the presence or ISWs.	N/A	2	2 months for incubation of soil and treatment and 2 months afterwards for tomato growth.	Cr, Cu, Fe, Ni, Mn, Pb and Zn											The incubation experiment was carried out using 13 treatments: 10% of three ISWs plus soil (Soil-CFW, Soil-SCW, and Soil-SFW), soil plus 5% of two organic wastes (Soil- WTS and Soil-RCH), and soil plus 10% of ISWs and 5% of two organic wastes (Soil-CFW-RCH, Soil-CFW-WTS, Soil-SCW-RCH, Soil-SCW-WTS, Soil-SFW-RCH, and Soil-SFW-WTS). Where CFW=cement factory waste, SCW=stone cutting waste, SFW=sugar…	Soil sample without any treatment.	Cadmium was measured in the soil samples and the tomato plant after growth, and the uptake was measured as a ratio of plant to soil concentration.	3	Human exposure was measured through an EDI (estimated daily intake) using concentration of cadmium in the tomato multiplied by the daily vegetable consumption and divided by the average body weight for adults and children. HRI (health risk index) was calculated by dividing EDI by reference dose of cadmium (ORD).	3	Table 3, 4, 7	the addition of ISWs to soil leads to an increase in the contents of all studied heavy metals than the geochemical baseline contents. As compared to control soil, the application of RCH produced 1.5% and 32.2% more tomato shoot and fruit dry weight, respectively. In most treatments, the application of organic wastes in control soil and ISWs-treated soils significantly reduced heavy metal contents…	the addition of ceramic factory waste and stone cutting waste to soil resulted in increase in all fractions of heavy metals. Application of rice husk resulted in an improvement for tomato growth, while the addition of wheat straw to soil significantly reduced the dry weight of tomato plants. On the other hand, the application of both organic wastes significantly reduced the mobile fraction of hea…	N/A	10.5
Blaurock-Busch, Amin, Dessoki, Rabah	2012	Efficacy of DMSA Therapy in a Sample of Arab Children with Autistic Spectrum Disorder	English	https://www.ncbi.nlm.nih.gov/pmc/articles/PMC3566884/	The participants were 44 Autistic spectrum disorder (ASD) children. All children attended the child psychiatric clinic of the Erfan Psychiatric Hospital in Jeddah, KSA.	Saudi Arabia	No specific source	Nutritional supplementation and 2,3-dimercapto-succinic acid (DMSA) oral chelation and challenge test as follows: • Three days prior to the DMSA challenge test, no fish was eaten. • Two days prior, all nutritional supplements were stopped. • On the day of chelation, DMSA was administered in doses of 10 mg/kg body weight for each child. The oral intake was with one cup of water, on an empty stomac…	Samples were collected during the period of June 2006 to September 2010.	3	6 months of chelation concluded with follow-up CARS evaluation	Al, As, CR, Hg, Sb, Ni, Pb, U, V.	44	Children, 37 boys and 7 girls aged 3-9	5.11 +- 1.57	N/A	Yes, though urinary cadmium at baseline and after intervention.	5 (score on CARS for ASD), 1 (urinary excretion)	Table 2, 3 ,4	There were statistical significant difference between the Baseline urine and the DMSA challenge test regarding the level of cadmium from 0.86 to 0.97 (NO UNITS GIVEN IN PAPER?). There was a significant positive correlation between Baseline urine Cadmium & taste, smell and touch responses.	N/A	refusal to participate, physically handicapped children and children with progressive neurological disorders and unstable epilepsy. We excluded children who were taking regular medications including stimulants, anticonvulsants, and atypical antipsychotic drug.									The results of this study support previous research, suggesting that toxic metals contribute to the severity of autism. Our evaluation confirmed specific metals as neuro-developmental toxins, and we observed that a reduction in toxic metals is helpful in reducing some symptoms typically associated with autism. Through detoxification methods such as DMSA chelation, we reduced the severity of sympt…	N/A	9.5
Cao, Duan, Ma, Zhao, Qin, Liu, Li, Zheng, Wei	2017	Health benefit from decreasing exposure to heavy metals and metalloid after strict pollution control measures near a typical river basin area in China	English	https://doi.org/10.1016/j.chemosphere.2017.06.052	The studied typical river basin, well known as the Beijiang River basin and an important drinking water source, flows southward about 468 kmand across mainly Guangdong and Hunan province. It is one of the most important tributaries of the Pearl River in south China, and is the water source for urban water supply of large part of Guangdong province and the irrigation water use for farmland. Among …	China	Water	To protect the water source from metal(loid) pollution, a lots of control measures were adopted. Such as a dam wall was constructed to trap the sediments and waste water from the Dabaoshan mine into the Hengshishui River in Liangqiao village and other downstream areas, like Shangba village for example. all the small scale and illegal mining and refining activities were forbidden, and devices for …	before 2014. Sampling took place between 2012-2014	1	N/A	Pb, As, Zn, Cu, Mn											A dam wall was constructed to trap sediments and waste water form the mine, small scale and illegal mining and refining activities was forbidden, and devices for waste decontamination and greening reconstruction were forced to develop in operating mining and refining manufactures before 2014. discharge of life wastewater, agricultural non-point source pollution such as livestock and cage culture …	Results were compared to the Chinese natinoal water quality standard and previous contamination levels when strict pollution measures were not conducted.	Cadmium was measured from water samples from 7 different sampling sites along the river basin for cadmium concentration, 3-8 samples per site.	2	Human exposure was measured through a hazard quotient (HQ) which was found by dividing the average daily dose (ingestion and dermal contact) with the reference concentration. This was evaluated for children (age 0-5 and 6-17) and adults (>18).	2	Page 872, 874	Cd concentration in the tributaries of LQ, YHZ, and WJF reached 0.07 mg/L, which was 12.22 times higher than the relative threshold of the third grade in the National Environmental Quality Standards for Surface Water (GB 3838-2002). The HQ values for the different sites and populations varied widely. For the sites LWX and LQ located closest to the mine the HQ values were: LWX(30.8, 11.6, 14) and …	Except for the area close to the mining site, the soluble concentrations of Cu, Pb, Zn, Cd, As and Mn in the Beijiang River basin were lower than the thresholds regulated in Chinese nationalwater quality standard, and were quite lower than the previous contamination levels when strict measures were not conducted. However, the closer to the mining area in the river basin, the heavier the pollution…	N/A	13
Weidenhamer, Fitzpatrick, Biro, Kobunski, Hudson, Corbin, Gottesfeld	2017	Metal exposures from aluminum cookware: An unrecognized public health risk in developing countries	English	https://doi.org/10.1016/j.scitotenv.2016.11.023	Forty-two non-anodized aluminum cookware samples were collected from ten countries (Bangladesh, Guatemala, India, Indonesia, Ivory Coast, Kenya, Nepal, the Philippines, Tanzania and Viet Nam). The majority were new items, and varied in appearance. All were locally manufactured and available for purchase in the country. A large portion of cookware in the countries are made from scrap metall, local…	Bangladesh, Guatemala, India, Indonesia, Ivory Coast, Kenya, Nepal, the Philippines, Tanzania and Vietnam	Aluminum cookware	Four aluminum pots which leached As, Cd and/or Pb in initial testing, were then coated with a fluoropolymer finish (Xylan), cured, and then reused to determine if there was a decrease in leached cadmium from the pots.	N/A	1	N/A	Pb, Al, As											Four aluminium cookware items that had shown leaching during the first test with a 2 hour boiling with dilute 4% acetic acid to simulate cooking with weakly acidic foods (e.g., tomato sauce) was coated with a fluoropolymer finish from a commercial manufacturer (Xylan) and then the test was done again in order to assess the change in leaching.	COmparison group was the same pots without coating.	Cadmium was measured in 250mg water boiled in pot	3	No	N/A	Table 3	24 of 42 cookware items tested (57%) yielded detectable levels of Cd. cadmium were not detected in extractions of any of the coated pots. The cadmium level decreased in a pots of stayed at a not detectable level. This vairability is likely due to non-homogeneous source material which means the cookward will have varying levels of heavy metals in them. Most notably the cookware form Bangladesh B d…	The results fromthe fluoropolymer treatment of artisanal aluminum cookware suggest that coating these inexpensive aluminum cookware may be effective at substantially reducing the hazardous levels of metals observed leaching into the solution and exposures fromnormal cooking. practices. In addition to Xylan coating, other fluoropolymers, enamel coatings, or anodization treatments could be effectiv…	Xylan coating material cost is $1.00 for 3 pots. Cleaning and spraying equipment cost is $10,000-20,000, meaning it would be impractical for the individualt manuacturer to aquire the equipment needed.	10.5
Nawab, Ghani, Khan, Xiaoping,	2018	Minimizing the risk to human health due to the ingestion of arsenic and toxic metals in vegetables by the application of biochar, farmyard manure and peat moss	English	https://doi.org/10.1016/j.jenvman.2018.02.093	soil samples were randomly collected from different mining-contaminated agricultural sites in Khyber Pakhtunkhwa, Pakistan. Thus, we hypothesized that the addition of organic amendments may assist in reclaiming these mining-impacted agricultural soils and contribute towards sustainability in the agricultural sector. In Pakistan, most mining sites are in hilly and rural areas where people are poor…	Pakistan	Food (pea and chili)	In this study, organic amendments (B (biochar), FYM (farmyward manure) and PTM (peat moss)) were used at different application rates (1%, 2% and 5%) in mining-impacted agricultural soil where TM concentrations were known to be high. The application of these amendments may immobilize TM in the amended soil through different mechanisms including pH decrease, formation of insoluble metal complexes u…	N/A	2	Four months	Cr, Ni, Pb, As, Zn											The selected organic amendments (biochar (B), farmyard manure (FYM) and peat moss(PTM)) were mixed with mining-impacted soil at different application rates of (1%, 2% and 5%) on a dry weight basis. The 10-g, 20-g and 50-g amendments were mixed in the soil for each pot at application rates of 1%, 2% and 5%, respectively, and each plastic pot was filled with 3 kg of amended soil. Soil without amend…	Control group was agricultural soil without amendment.	Cadmium was measured in the pea and chili plants	3	Human exposure was measured by daily intake of metal (DIM) which is found by multiplying the concentration of metal in vegetables with a conversion factor and the daily intake of vegetables and dividing by the body mass, which was 73 kg for adults and 32.7 kg for children. A hazard quotient (HQ) index was also used by diviiding DIM with the reference dose.	3	Table 3 and 4	All the selected TMs were reduced in plants grown in soil amended with B, FYM andPTM, as compared with the control. The highest HRI decrease was observed in B applications, as compared to FYM andPTM. The average DIM was reduced effectively following the application of B (B1, B2 and B5) for cadmium by 21.1-35.9% for both adults and children compared to control from pea plants. Similarly, in chili …	The results of the present study show that the use of all the tested organic amendments, at application rates of 1%, 2% and 5%, decreased the bioavailability of TM concentrations in soil, and their bioaccumulation in pea and chili.the daily intake of TMs was reduced via vegetable (pea and chili) consumption in the B, FYM and PTM treatments. The HRI values of the metals studied were all ˂ 1, indic…	N/A	13
Nawab, Ghani, Khan, Xiaoping,	2018	Minimizing the risk to human health due to the ingestion of arsenic and toxic metals in vegetables by the application of biochar, farmyard manure and peat moss	English	https://doi.org/10.1016/j.jenvman.2018.02.093	soil samples were randomly collected from different mining-contaminated agricultural sites in Khyber Pakhtunkhwa, Pakistan. Thus, we hypothesized that the addition of organic amendments may assist in reclaiming these mining-impacted agricultural soils and contribute towards sustainability in the agricultural sector. In Pakistan, most mining sites are in hilly and rural areas where people are poor…	Pakistan	Food (pea and chili)	In this study, organic amendments (B (biochar), FYM (farmyward manure) and PTM (peat moss)) were used at different application rates (1%, 2% and 5%) in mining-impacted agricultural soil where TM concentrations were known to be high. The application of these amendments may immobilize TM in the amended soil through different mechanisms including pH decrease, formation of insoluble metal complexes u…	N/A	2	Four months	Cr, Ni, Pb, As, Zn											The selected organic amendments (biochar (B), farmyard manure (FYM) and peat moss(PTM)) were mixed with mining-impacted soil at different application rates of (1%, 2% and 5%) on a dry weight basis. The 10-g, 20-g and 50-g amendments were mixed in the soil for each pot at application rates of 1%, 2% and 5%, respectively, and each plastic pot was filled with 3 kg of amended soil. Soil without amend…	Control group was agricultural soil without amendment.	Cadmium was measured in the pea and chili plants	3	Human exposure was measured by daily intake of metal (DIM) which is found by multiplying the concentration of metal in vegetables with a conversion factor and the daily intake of vegetables and dividing by the body mass, which was 73 kg for adults and 32.7 kg for children. A hazard quotient (HQ) index was also used by diviiding DIM with the reference dose.	3	Table 3 and 4	The average DIM was reduced efficiently by the addition of FYM (FYM1, FYM2 and FYM5) by 11.3-16.2% for cadmium for both adults and children from pea plants. The average DIM was reduced by the addition of FYM in chili plants by 8.8-20.5% for cadmium for both adults and children from chili plants. The FYM applications (FYM1, FYM2 and FYM5) reduced the health risk by 11.3-16.2% for pea plants. FYM1,…	The results of the present study show that the use of all the tested organic amendments, at application rates of 1%, 2% and 5%, decreased the bioavailability of TM concentrations in soil, and their bioaccumulation in pea and chili.the daily intake of TMs was reduced via vegetable (pea and chili) consumption in the B, FYM and PTM treatments. The HRI values of the metals studied were all ˂ 1, indic…	N/A	13
Nawab, Ghani, Khan, Xiaoping,	2018	Minimizing the risk to human health due to the ingestion of arsenic and toxic metals in vegetables by the application of biochar, farmyard manure and peat moss	English	https://doi.org/10.1016/j.jenvman.2018.02.093	soil samples were randomly collected from different mining-contaminated agricultural sites in Khyber Pakhtunkhwa, Pakistan. Thus, we hypothesized that the addition of organic amendments may assist in reclaiming these mining-impacted agricultural soils and contribute towards sustainability in the agricultural sector. In Pakistan, most mining sites are in hilly and rural areas where people are poor…	Pakistan	Food (pea and chili)	In this study, organic amendments (B (biochar), FYM (farmyward manure) and PTM (peat moss)) were used at different application rates (1%, 2% and 5%) in mining-impacted agricultural soil where TM concentrations were known to be high. The application of these amendments may immobilize TM in the amended soil through different mechanisms including pH decrease, formation of insoluble metal complexes u…	N/A	2	Four months	Cr, Ni, Pb, As, Zn											The selected organic amendments (biochar (B), farmyard manure (FYM) and peat moss(PTM)) were mixed with mining-impacted soil at different application rates of (1%, 2% and 5%) on a dry weight basis. The 10-g, 20-g and 50-g amendments were mixed in the soil for each pot at application rates of 1%, 2% and 5%, respectively, and each plastic pot was filled with 3 kg of amended soil. Soil without amend…	Control group was agricultural soil without amendment.	Cadmium was measured in the pea and chili plants	3	Human exposure was measured by daily intake of metal (DIM) which is found by multiplying the concentration of metal in vegetables with a conversion factor and the daily intake of vegetables and dividing by the body mass, which was 73 kg for adults and 32.7 kg for children. A hazard quotient (HQ) index was also used by diviiding DIM with the reference dose.	3	Table 3 and 4	The addition of PTM (PTM1, PTM2 and PTM5) reduced the average daily intake efficiently by 16.2-31.3% for cadmium for both adults and children from pea plants. The PTM1, PTM2 and PTM5 treatments also reduced the DIM by 14.7-26.4% for cadmium for both adults and children from chili plants. the PTM1, PTM2 and PTM5 applications also reduced the HRI values 16.2-31.0% from pea plants. PTM1, PTM2 and PT…	The results of the present study show that the use of all the tested organic amendments, at application rates of 1%, 2% and 5%, decreased the bioavailability of TM concentrations in soil, and their bioaccumulation in pea and chili.the daily intake of TMs was reduced via vegetable (pea and chili) consumption in the B, FYM and PTM treatments. The HRI values of the metals studied were all ˂ 1, indic…	N/A	13
Bisanz, Enos, Mwanga, Changalucha, Burton, Gloor, Reid,	2014	Randomized Open-Label pilot study of the influence of probiotics and the gut microbiome on toxic metal levels in Tanzanian pregnant women and school children	English	doi.org/10.1128/mBio.01580-14	Two of the most vulnerable populations at risk from environmental toxin exposure are pregnant women and children. We suspected that in Mwanza, Tanzania, due to its proximity to Lake Victoria and the population’s fish-rich diet, women and children would have elevated toxic metal exposure and be ideal candidates for intervention. Furthermore, Mwanza is a site with a network of community-run probiot…	Tanzania	Food (fish)	Participants received a locally produced yogurt containing 1x10^10 CFU Lactobacillus rhamnosus GR-1 strain per 250 g every day for 19 out of the next 24 days.	2012	3	25 days	Pb, Hg, As	36 at follow-up (initially 44 randomized)	children, 6-10 years old	8.3 +- 1.1	21 of the 44 children aged 6-10 years who recieved ultra heat-treated milk devoid of lactic acid bacteria	Yes, through blood samples at baseline and after intervention.	1	Table 4	8 individuals withdrew during the treatment. 18 individuals in each group successfully gave samples with one more individual excluded. Cadmium levels decreased non-significantly from 1.2+-0.4nmol/liter to 1.1+-0.6 nmol/liter in the intervention group and decreased from 1.4+- 1.1 nmol/liter to 1.3 +- 1.1 nmol/liter	N/A	milk allergy and/or lactose intolerance; poor health									The studies provided the first positive evidence for the use of probiotics to combat toxic heavy metal exposure in vulnerable human populations. The results comparing the short-term and long-term interventions (SAC versus PW) suggest that probiotic consumption does not have a fast-acting effect, as do DMSA or EDTA, but rather acts over the longer term. This is likely because the mechanism of acti…	N/A	10
Bisanz, Enos, Mwanga, Changalucha, Burton, Gloor, Reid,	2014	Randomized Open-Label pilot study of the influence of probiotics and the gut microbiome on toxic metal levels in Tanzanian pregnant women and school children	English	doi.org/10.1128/mBio.01580-14	Two of the most vulnerable populations at risk from environmental toxin exposure are pregnant women and children. We suspected that in Mwanza, Tanzania, due to its proximity to Lake Victoria and the population’s fish-rich diet, women and children would have elevated toxic metal exposure and be ideal candidates for intervention. Furthermore, Mwanza is a site with a network of community-run probiot…	Tanzania	Food (fish)	60 pregnant women in 1st trimester were recruited, of which 26 received a probiotic yogurt containing 1x10^10 CFU L. rhamnosus GR-1 per 250 g and supplemented with 4.3 g of Moringa, a micronutrient-rich plant, to enhance maternal nutrition. Until their final visit after birth, individuals in the yogurt group received the product for 6 days a week with an average number of days for consuming yogur…	2012	3	102 days +- 19 days	Pb, Hg, As	37 at follow-up (initially 60 randomized)	pregnant women	24.5+-3.9 (18 to 40 years)	pregnant women who recieved no intervention.	Yes through blood samples at baseline and after intervention.	1	Table 4	A total of 24 individuals were selected for inclusion into blood metal analysis in the pregnant women (PW) group based on adherence of over 75% and matching of nutritional status and fish intake. Cadmium blood levels increased non-signifcantly in the intervention group from 1.1 +- 0.65 nmol/liter to 1.4 +- 0.9 nmol/liter and increased from 1.2 +- 0.59 nmol/liter to 1.3 +- 0.46 nmol/liter in the c…	N/A	N/A									The studies provided the first positive evidence for the use of probiotics to combat toxic heavy metal exposure in vulnerable human populations. The results comparing the short-term and long-term interventions (SAC versus PW) suggest that probiotic consumption does not have a fast-acting effect, as do DMSA or EDTA, but rather acts over the longer term. This is likely because the mechanism of acti…	N/A	10
Barn, Gombojav, Ochir, Laagan, Beejin, Naidan, Boldbaatar, Galsuren, Byambaa, Janes, Janssen, Lanphear, Takaro, Venners, Webster, Yuchi, Palmer, Parsons, Roh, Allen	2018	The effect of portable HEPA filter air cleaners on indoor PM2.5 concentrations and second hand tobacco smoke exposure among pregnant women in Ulaanbaatar, Mongolia: The UGAAR randomized controlled trial	English	doi.org/10.1016/j.scitotenv.2017.09.291	Our study was conducted in Ulaanbaatar, Mongolia's capital city, which is home to roughly one-half of the country's total population of three million. Ulaanbaatar is one of the coldest and most polluted cities in the world. The population-weighted annual average PM2.5 concentration in the city is approximately 70 μg/m3 (Ochir and Smith, 2014). Ulaanbaatar is located in a valley with mountains to …	Mongolia	Air pollution	Participants in the intervention group received one or two portable HEPA filter air cleaners depending on the size of their apartment, and air cleaners were used from the first home visit until childbirth. For smaller apartments (<40m2), air cleaners were placed in the main living area of the home, and for larger apartments (≥40 m2) the second unit was placed in the participant's bedroom. Data co…	January 2014-December 2015	3	20 weeks	PM2.5	511 at follow-up (initially 540 randomized)	pregnant women (≤18 weeks)	N/A	pregnant women who recieved no intervention.	Yes, at baselin (5-18 weeks gestation) and late (24-37 weeks gestation); air pollution in home visits; blood (n=382) and hair (n=125) samples	1,3	Page 1384	The intervention reduced blood cadmium concentrations by 14% (95% CI: 4, 23%), from a geometric mean of 0.23 μg/L (95% CI: 0.21, 0.25 μg/L) to 0.20 μg/L (95% CI: 0.19, 0.21 μg/L). The effect of the air cleaners on blood cadmium concentrations was not significantly modified by smoking in the home, working outside the home, time spent at home, or number of air cleaners.	number of air cleaners, air cleaner density (number of air cleaners per 100 m2 of home area), reported air cleaner use, season, window opening, living with a smoker, living in a home where smoking occurred indoors, and, for blood cadmium, time spent indoors at home.	women living in gers, not single gestation, smoker, not living in an apartment, already using an air cleaner, not planni to give birth in a maternity hospital in Ulaanbaatar.									In this randomized controlled trial, we found that air cleaners substantially reduced indoor PM2.5 concentrations and SHS exposures as measured by blood cadmium among a group of pregnant women in a highly-polluted city. Our findings suggest that portable air cleaners are a useful household level intervention that can help reduce PM2.5 exposures during pregnancy and other critical time periods.	$200-300 USD	14,5
DiazBarriga, Batrez, Calderon, Lugo, Galvao, Lara, Rizo, Arroyave, McConnell,	1997	The El Paso smelter 20 years later: Residual impact on Mexican children	English	doi.org/10.1006/enrs.1997.3741	Anapra, a semirural, arid, and dusty community in Ciudad Juarez, Chihuahua, Mexico. This impoverished community has poor housing built of cardboard sheets, wood, and adobe brick. It lacks potable water, sewage systems, paved streets, or local medical services. Educational level is low, and rates of unemployment are high. For the study, Anapra was divided into three sectors of increasing distance …	Mexico	Air pollution	In August 1985, the smelting of lead at the facility was halted (TNRCC, 1994). Furthermore, the U.S. Environmental Protection Agency ordered the reduction of almost all lead in gasoline during the 1970s (CDC, 1991), and in 1985, use of leaded additives in gasoline was suspended (MacGregor and Mielke, 1995)	1985	1	Lead smelter was closed in 1985, researchers conducted sampling in 1994	As, Pb	44	children	5-13 years with 2 years residence in Anapra area								From each sector at least four surface soil samples were obtained in areas repeatedly used by children. Household dust from window sills was collected in each sector, from residences selected at random among those where the children in the study reside.	Control area was located 25 km from the smelter	Cadmium was measured in the soil at places frequented by childen and in dust from the window of children participating in the study.	2	No	N/A	Table 3	cadmium mean levels in surface soil and household dust were similar in all three sectors; nevertheless, soil levels in Anapra were two to three times higher than respective background levels. Mean cadmium levels; In soil: Sector I = 25.2 mg/kg, Sector II = 21.4 mg/kg, Sector III = 19.5 mg/kg, Control = 8.6 mg/kg. IIn dust: Secotor I = 38.7 mg/kg, Sector II = 29.5 mg/kg, Sector III = 18.7 mg/kg	The results of this study confirm the expected decrease of lead exposure in children in Anapra due to the reduction of lead emissions from the El Paso smelter. However, a significant percentage of children still have blood lead levels higher than the Centers for Disease Control’s action level of 10.0 mg/dl (CDC, 1991)	N/A	11.5
Brehmer, Norris, Barkjohn, Bergin, Zhang, Cui, Teng, Zhang, Black, Li, Shafer, Schauer	2020	The impact of household air cleaners on the oxidative potential of PM2.5 and the role of metals and sources associated with indoor and outdoor exposure	English	https://doi.org/10.1016/j.envres.2019.108919	The rapid urbanization and industrialization of Chinese cities has led to the deterioration of outdoor and indoor air quality. By some estimates, less than one-fifth of Chinese population lives in regions with ambient PM2.5 concentrations less than 35 μgm−3, the World Health Organization's Interim 1 Air Quality Guideline. we assessed the elements and sources associated with the oxidative potentia…	China	Air pollution	The air cleaner intervention involved collecting indoor, outdoor, and personal exposure samples twice for each participant. For each sampling event, an Atmosphere® air purifier (Amway, USA) was placed in the participant's bedroom for a 2-week period. Under “real” filtration, the air cleaner contained a washable pre-filter, a replaceable HEPA filter, and a replaceable activated carbon filter. For …	2017	3	2-weeks	Fe, Cu, Mo, Ti V, Zn, As, Cr, Co, Mn, Sb, Pb,	43	Children	5-14 year	Children's home which recieved a "false" filtration unit.	No, cadmium was measured in the home, outdoor and a sampling backpack carried by the children at baseline and after intervention.	4	Table 1		N/A	not having asthma. other major health concerns.								concentrations some sources (i.e.regional aerosol, residual oil combustion, and roadway emissions) werereduced indoors by the air cleaner. Cadmium levels were statistically different comparing real and false filtration for all settings (indoor levels higher with real filter; lower with real filter for outdoor, and personal). Indoor cadmium median(IQR) for real and false filtration was 0.99(0.24),…	Cadmium showed variable results after filtration. Taken together with our findings that these sources were likely major contributors to the oxidative potential of PM2.5, we found that the indoor air cleaner reduced the measured oxidative potential of personal exposure to PM2.5. Our study shows that a detailed understanding of the contributions and oxidative potential of PM2.5 sources are useful w…	100-500 USD per air cleaner, 50-100 USD per filter (needs to be changed every 6 months)	12.5
Sardar Khan, Brian J. Reid, Gang Li, Yong-Guan Zhu	2014	Application of biochar to soil reduces cancer risk via rice consumption: a case study in Miaoqian village, Longyan. China	English	http://dx.doi.org/10.1016/j.envint.2014.03.017	In China, mining activities, for the most part, take place in rural area. As a consequence, these activities (along with other industrial processes) have led to the populations of rural villages being exposed to elevated levels of PTEs (and other toxins). Miaoqian village (Liancheng County, near Longyan City, Fuijian Province, China) and the surrounding area is abundant in metallic mineral resour…	China	Food	sewage sludge biochar (SSBC) was amended into contaminated paddy soil from a Chinese village where PTE concentrations are known to be high due to mining activities. Soil amendmentswere preparedwith 5% (SSBC5) and 10% (SSBC10) doses of sewage sludge biochar on dry weight basis. after 15 days two uniform seedlings were transferred into flooded (7 days before) experimental pots containing the contam…	N/A	2	98 days	As, Co, Cu, Pb, Zn											Soil amendmentswere preparedwith 5% (SSBC5) and 10% (SSBC10) doses of sewage sludge biochar on dry weight basis. Soil without SSBC was also included as a control treatment. Rice seeds were sterilized with 30% H2O2 for 10 min and thoroughly washed with deionized water. These seeds were put in to a flask containing deionized water and air was supplied through an aquarium air pump (NS 750, China). A…	Rice seeds that were grown in non-amended soil.	Both. THe concentration of cadmium was measured in the soil and in the rice plants after harvesting	3	Yes through a estimated daily intake (EDI) whihc was found by using the exposure duration (70 years) exposure frequency (365 days per year) concentration in rice, average body weight , life expectancy and rice intake rate(398.3 6/adult person/day. Also a hazard quotient was foud by dividing the EDI with the oralreference dose.	3	Table 3 and 4	The concentrations of As, Cd, Co, Cu, Pb, Mn and Zn in the planttissues were significantly (P≤0.05) reduced in SSBC amended soilcompared to control; Cd showed dose-response effect. The total concentration of Cd in the mine-contaminated soil was 3.55 mg/kg whihc exceeded the maximum permissible limit. The addition of SSBC significantly decreased available concentration of Cd (9.63-14.5% compared t…	It is concluded that SSBC addition to Mn–Zn mine impacted soil was effective in suppressing phytoavailable PTEs and their bioaccumulation in rice plants. Results revealed that SSBC addition facilitated PTE binding and suppressed their mobility into soil solution and then into rice. Consequently, this led to a decrease in daily intake of PTEs through ingestion of rice. At high SSBC application rat…	Production costs: 0.08-0.59 USD per kg. Transportation etc not included.	13
Ping Zhuang, Chaosheng Zhang, Yingwen Li, Bi Zou, Hui Mo, Kejun Wu, Jingtao Wu, Zhian Li	2016	Assessment of influences of cooking on cadmium and arsenic bioaccessibility in rice, using an in vitro physiologically-based extraction test.	English	http://dx.doi.org/10.1016/j.foodchem.2016.06.066	Rice, used as the staple food for half of the world population, is highly efficient in Cd and As accumulation and soil-to-rice transfer compared with other cereal crops. It has been identified as a significant contributor to dietary Cd and As intakes in a number of geographical areas, including China, Japan, Bangladesh, and IndiaRice (long-grain) used in the current study is known to be widely co…	China	Food	Contamination level of cadmium in three different types of rice was assessed at low, medium and high concentrations. The concentration was assessed in cooked and raw rice, and at three different water:rice cooking ratios (2:1, 4:1, 6:1) to see if there is a reduction in concentration when utilizing more water.		3	n/a	As											Three levels of rice contamination were selected in this study (N=32 samples): 0–0.2 (rice A; low Cd level, purchased from several public supermarkets in southern China), 0.2–1.5 (rice B; medium Cd level, purchased from local markets around a mining area), 2.0–5.0 (rice C; high Cd level, grown in a greenhouse) mg of Cd per kg of rice. The washed rice was cooked in a beaker for 30 min with 200 ml …	Raw rice at same Cd concentration levels.	Cadmium was assessed in the rice. This was done in a lab by digestion of rice samples and then determining the concentration of Cd.	3	Yes through a estimated daily intake (EDI which was found by using the daily rice consumption (RC) , bioaccessible concentration of metals in digestion(BC) and body weight (BW for adults and children. Furthermore, a target hazard quotient was calculated using the EDI, exposure duration(ED), exposure frequency (EF), average time for noncarcinogens (AT) and the oral reference dose.	3	Figure 4, Table 1, Table 2	There were no significant differences among the Cd bioaccessibilities in all cooked rice types. The bioaccessibilities of Cd were reduced to a mean of 46–61% of total Cd at all differentlevels of cooked rice. Although the total Cd concentration in the three rice types changed drastically with cooking, the Cd bioaccessibility percentage remained relatively constant (70–74%). With respect to the ra…	Application of a low volume of water during cooking to dryness of rice was able to remove total Cd by about 10% for rices A and B; on the other hand, irrespective of rice type, use of medium or high volumes of water did not show any effect on Cd bioaccessibility. Based on the bioaccessibility results, the established daily intake of Cd from rice B by adults and children exceeded the toxicological…	N/A	12.5
Chao Wang, Han-Ying Duan, Jiu-Wei Teng	2014	Assessment of microwave cooking on the bioaccessibility of cadmium from various food matrices using an in vitro digestion model.	English	doi.org/10.1007/s12011-014-0047-z	Early study has identified that food was the main source of Cd exposure to nonsmoking humans. High levels of Cd have been found in certain food including sea food, root vegetables, rice, beans, and others which were usually contaminated by industrial and environmental contamination in production processesthe objective of this study is to provide robust data on the concentration of total Cd from d…	China	Food	The concentration of Cd was measured in raw and microwave cooked foods in order to determine if microwaving food reduced the amount of bioaccessible Cd.	N/A	3	N/A	N/A											Fifty-gram samples were placed in a microwave container, covered tightly with lid, and microwave-cooked for 5 min at 900 W by a microwave oven.	Raw food samples	Cadmium was measured in the products, whihc were: Carrot ,potato, lotus root white radish, sweet corn, long grain rice, soybean fleshy prawn, eastern oyster, kelp, and common carp. The samples were cooked in a microwave and afterwards digestion was done to simulate the samples through the body to measure the uptake. This was done in three phases; oral phase, gastric phase and small intestine phas…	3	Yes using a daily exposure calculation using the ingestion rate for the Chinese populatino (I) and the cadmium concentration (C).	3	Fig 2, Table 3, and 4	The Cd concentrations in all of the analyzed food materials were found in the range 3.7– 215.8 μg/kg fw. Regarding cooking, Cd in most food showed no significant difference between raw and cooked samples except in potato (decreased 24%) and lotus root, and eastern oyster (increased 69% and 29% respectively). Cd in microwave-cooked food was less bioaccessible than in raw food, decreasing up to 68%…	the effect of microwave cooking upon the total Cd and Cd bioaccessibility in different food matrix seems to be very dependent on the type of food matrix. Microwave cooking did not significantly change the Cd concentration in most investigated food except in potato (decreased Cd), lotus root, and eastern oyster (increased Cd). Most food samples subject to microwave cooking showed lower Cd bioacces…	N/A	10.5
Mahmood Naseri, Zahedeh Rahmanikhah, Vahid Beiygloo, Somayeh Ranjbar	2014	Effects of two cooking methods on the concentrations of some heavy metals (cadmium, lead, chromium, nickel and cobalt) in some rice brands available in Iranian market.	English	10.22034/JCHR.2018.544068	The main sources of heavy metal contamination in agricultural crops are irrigation with contaminated water, fertilizers and metal based pesticides, industrial emissions, transportation, harvesting process, storage and/or sale of crops. In this study rice was adverted for its individual consumption as a staple food in Iran and probable hazards of its heavy metal contents on population health.3 bra…	Iran	Food	Assess the effect of different cooking methods on the Cd content in the rice post cooking.	N/A	3	N/A	Pb, Cr, Ni, Co											In this research, two main cooking methods used for rice in Iran i.e. Kateh and Pilaw were applied. 10 grams of each sample were taken and washed in deionized water. Then in a beaker, 70 cc of de-ionized water was added to rice grains, brought to boiling and heated for 40mins. For Kateh method, after 40mins, heat was reduced until all the water evaporated, but for Pilaw method, after 40mins, heat…	Raw rice	Yes in the product (rice) where rice samples for raw, and cooked was digested and then analyzed for the Cd concentration for 3 different brands of rice foudn on the market.	3	Yes using a estimated daily intake (EDI) calculation using cadmium concentration(C) , amount of rice consumed daily (A) and body weight (BW).	3	Table 1 and 3	Cd contents of the raw rice samples were significantly higher than the cooked samples in the three brands of rice. Cd and Pb contents in the raw rice samples were significantly more than the values determined by Institute of Standards and industrial Research of Iran (ISIRI) (p<0.01). Cooked rice samples had no significant differences with the permitted value of Cd. The Estimated weekly intake was…	The cooking process reduces the heavy metal contents in rice grains. The results showed that the cooking process was less effective for the more toxic metals. Therefore, the heavy metal health risks (especially the risk of Cd, Cr and Pb, with more toxicity) associate with the use of the studied imported rice brands. The methods of rice cooking did not differ significantly in this study, in some c…	N/A	10
Khan, Ding, Khan, Brusseau, Khan, Nawab	2018	The influence of various organic amendments on the bioavailability and plant uptake of cadmium present in mine-degraded soil.	English	https://doi.org/10.1016/j.scitotenv.2018.04.299	agricultural fields at multiplemine-impacted sites in the Heroshah area of Malakand Agency, Pakistan.	Pakistan	Food and soil	Greenhouse experiments were conducted to compare the effects of four selected amendments on the availability, uptake, and translocation of Cd by tomato and cucumber grown in different geosorbent amended mine degraded soils.	N/A	2	130 days	N/A											maize comb waste (MCW) was applied to the soil at 3% and 5% (w/w) application rates (afterward referred as MCW3, MCW5). Each amendment and control (without amendment) were prepared in triplicate. Two sets (one for tomato and second for cucumber) of the selected treatments were prepared	Soil samples without amendments	In the product, as a concentration index (CI) where the concentration of Cd in the amended plant was divided by the Cd concentration in the control plant.	3	Yes through a daily intake of Cd(DICd) which was found using the concentration of Cd, a conversion factor, daily intake of vegetables and the bodyweight . Also a health risk index (HRI) was found by dividing the daily intake of Cd wiht the reference dose. And lastly a target hazard quotient (THQ) which was found using the metal concentration, freqcuency of ingestion, exposure frequency, exposure …	3	Table 3,4,5	MCW3 increased the CI in tomato and cucumber to 1.21 and 1.07 respectively and MCW5 increased the CI for tomato and cucumber to 1.25 and 1.18 respectively. MCW3 and MCW5 significantly enhanced (P ˂ 0.05) the dietary intake in both tomato and cucumber however these values were different for different age groups. For tomato, the HRI were higher than 1 for all of the amendments including the control…	Application of organic amendments to Cd contaminated soil has different effects on Cd availability, uptake and translocation by vegetables depending upon the type of organic amendments used. Biochar provided the greatest decrease in Cd availability in soil and subsequent plant uptake among the four amendments tested, possibly because it increased soil pH which may have decreased Cd availability a…	N/A	11.5
Khan, Ding, Khan, Brusseau, Khan, Nawab	2018	The influence of various organic amendments on the bioavailability and plant uptake of cadmium present in mine-degraded soil.	English	https://doi.org/10.1016/j.scitotenv.2018.04.299	agricultural fields at multiplemine-impacted sites in the Heroshah area of Malakand Agency, Pakistan.	Pakistan	Food and soil	Greenhouse experiments were conducted to compare the effects of four selected amendments on the availability, uptake, and translocation of Cd by tomato and cucumber grown in different geosorbent amended mine degraded soils.	N/A	2	130 days	N/A											rice husk (RH), was applied to the soil at 3% and 5% (w/w) application rates (afterward referred as RH3, RH5). Each amendment and control (without amendment) were prepared in triplicate. Two sets (one for tomato and second for cucumber) of the selected treatments were prepared	Soil samples without amendments	In the product, as a concentration index (CI) where the concentration of Cd in the amended plant was divided by the Cd concentration in the control plant.	3	Yes through a daily intake of Cd(DICd) which was found using the concentration of Cd, a conversion factor, daily intake of vegetables and the bodyweight . Also a health risk index (HRI) was found by dividing the daily intake of Cd wiht the reference dose. And lastly a target hazard quotient (THQ) which was found using the metal concentration, freqcuency of ingestion, exposure frequency, exposure …	3	Table 3,4,5	RH3 did not increase or decrease CI in tomato, but decreased to 0.85 in cucumber. RH5 decreased CI in tomato to 0.98 and 0.93 in cucumber. RH3 had no effects on Cd dietary intake in both plant species,while RH5 reduced the daily intake of Cd, however, the effects were negligible for tomato (1–2%). For tomato, the HRI were higher than 1 for all of the amendments including the control except for HW…	Application of organic amendments to Cd contaminated soil has different effects on Cd availability, uptake and translocation by vegetables depending upon the type of organic amendments used. Biochar provided the greatest decrease in Cd availability in soil and subsequent plant uptake among the four amendments tested, possibly because it increased soil pH which may have decreased Cd availability a…	N/A	11.5
Khan, Ding, Khan, Brusseau, Khan, Nawab	2018	The influence of various organic amendments on the bioavailability and plant uptake of cadmium present in mine-degraded soil.	English	https://doi.org/10.1016/j.scitotenv.2018.04.299	agricultural fields at multiplemine-impacted sites in the Heroshah area of Malakand Agency, Pakistan.	Pakistan	Food and soil	Greenhouse experiments were conducted to compare the effects of four selected amendments on the availability, uptake, and translocation of Cd by tomato and cucumber grown in different geosorbent amended mine degraded soils.	N/A	2	130 days	N/A											hard-wood derived biochar (HWB)) was applied to the soil at 3% and 5% (w/w) application rates (afterward referred as HWB3 and HWB5). Each amendment and control (without amendment) were prepared in triplicate. Two sets (one for tomato and second for cucumber) of the selected treatments were prepared	Soil samples without amendments	In the product, as a concentration index (CI) where the concentration of Cd in the amended plant was divided by the Cd concentration in the control plant.	3	Yes through a daily intake of Cd(DICd) which was found using the concentration of Cd, a conversion factor, daily intake of vegetables and the bodyweight . Also a health risk index (HRI) was found by dividing the daily intake of Cd wiht the reference dose. And lastly a target hazard quotient (THQ) which was found using the metal concentration, freqcuency of ingestion, exposure frequency, exposure …	3	Table 3,4,5	With HWB3 the CIwas reduced by 25% for tomato and 36% for cucumber. More prominent decrease (30%) for tomato and (55%) for cucumber were with the application of HWB5. The application of HWB3 and HWB5 was reduced the DIM by 24–30% for tomato and 36–54% for cucumber, respectively. For tomato, the HRI were higher than 1 for all of the amendments including the control except for HWB5, indicating that…	Application of organic amendments to Cd contaminated soil has different effects on Cd availability, uptake and translocation by vegetables depending upon the type of organic amendments used. Biochar provided the greatest decrease in Cd availability in soil and subsequent plant uptake among the four amendments tested, possibly because it increased soil pH which may have decreased Cd availability a…	N/A	11.5
Khan, Ding, Khan, Brusseau, Khan, Nawab	2018	The influence of various organic amendments on the bioavailability and plant uptake of cadmium present in mine-degraded soil.	English	https://doi.org/10.1016/j.scitotenv.2018.04.299	agricultural fields at multiplemine-impacted sites in the Heroshah area of Malakand Agency, Pakistan.	Pakistan	Food and soil	Greenhouse experiments were conducted to compare the effects of four selected amendments on the availability, uptake, and translocation of Cd by tomato and cucumber grown in different geosorbent amended mine degraded soils.	N/A	2	130 days	N/A											bagasse (BG) was applied to the soil at 3% and 5% (w/w) application rates (afterward referred as BG3, BG5. Each amendment and control (without amendment) were prepared in triplicate. Two sets (one for tomato and second for cucumber) of the selected treatments were prepared.	Soil samples without amendments	In the product, as a concentration index (CI) where the concentration of Cd in the amended plant was divided by the Cd concentration in the control plant.	3	Yes through a daily intake of Cd(DICd) which was found using the concentration of Cd, a conversion factor, daily intake of vegetables and the bodyweight . Also a health risk index (HRI) was found by dividing the daily intake of Cd wiht the reference dose. And lastly a target hazard quotient (THQ) which was found using the metal concentration, freqcuency of ingestion, exposure frequency, exposure …	3	Table 3,4,5	The application of BG at rate of 3% increased the CI for tomato by 8% and for cucumber 7%. BG5 decreased the daily intake by 1-2% in tomato For tomato, the HRI were higher than 1 for all of the amendments including the control except for HWB5, indicating that children are at risk while for adolescent the HRI values were b1 for the amendments including the control. For cucumber, substantial variat…	Application of organic amendments to Cd contaminated soil has different effects on Cd availability, uptake and translocation by vegetables depending upon the type of organic amendments used. Biochar provided the greatest decrease in Cd availability in soil and subsequent plant uptake among the four amendments tested, possibly because it increased soil pH which may have decreased Cd availability a…	N/A	11.5
Brehmer, Norris, Barkjohn, Bergin, Zhang, Cui, Zhang, Black, Li, Shafer, Schauer	2019	The impact of household air cleaners on the chemical composition and children's exposure to PM2.5 metal sources in suburban Shanghai	English	https://doi.org/10.1016/j.envpol.2019.07.003	Sample collection took place in the Shanghai suburb of Songjiang, China. Elevated PM2.5 are a major health concern in China, where ambient PM2.5 concenrations in some regions can reach annual averages as high as 95 mgm-3, nearly five times higher than the World Health Organization's 24-h guideline of 20 mgm-3.	China	air pollution	Indoor, outdoor, and personal exposure PM2.5 samples were collected twice at each participating household, once each under “true” and “sham” filtration conditions. The air cleaner was set up in the home for a 2-week period for each sampling period and the participants were not aware of the filtration condition.	February 14 to April 27, 2017.	3	2 weeks	PM2.5, Cu, Fe, Mo, Ti, V, Zn, As, Co, Cr, Mn, Ni, Pb, Sb	43 children ages 5-14 with physician diagnosed asthma										Indoor, outdoor, and personal exposure PM2.5 samples were collected twice at each participating household, once each under “true” and “sham” filtration conditions. Under both filtration conditions, an Atmosphere Air Purifier® (Amway, USA) was placed in the bedrooms of participating households and was operated at a clean air delivery rate (CADR) of 2.8m3 min 1. For true filtration, the air cleaner…	Sham condition	Cd was measured in the home at breating height AND outdoor on balcony or outside window.	3	A sampling backpack carried by the children at baseline and after intervention.	3	Table 2 and 4	The median indoor/outdoor (I/O) ratio was less than 1 for all elements under both true and sham filtration. This indicates that the elements in PM2.5 measured indoors had originated from outdoor sources and infiltrated the indoor environment. indoor / outdoor % removal for Cd was 86 % with full filtration and 40% with sham filtration. The majority of pollution came fom road emissions for Cd.	These results clearly show that the indoor aircleaner was effective at reducing indoor concentrations of PM2.5bound metals. The air cleaner was effective at reducing personal exposure to some potentially hazardous elements (e.g. As, Cd, Sb, Pb) by reducing exposure to contributions from the outdoor sources that had infiltrated the indoor environment (i.e. regional aerosol and roadway emissions). …	100-500 USD per air cleaner, 50-100 USD per filter (needs to be changed every 6 months)	12
Jan, Ishaq, Khan, Ihsanullah, Ahmad, Shakirullah	2010	A comparative study of human health risks via consumption of food crops grown on waste water irrigated soil (Peshawar) and relatively clean water irrigated soil (lower Dir)	English	doi:10.1016/j.jhazmat.2010.03.047	Wastewater is mostly used for the irrigation of crops in the urban environment due to freshwater shortage. Wastewater irrigation is practiced in some periurban areas of Peshawar City which is the capital of North West Frontier Province (NWFP), Pakistan.	Pakistan	Food	Soil samples were taken form a contamiated agricultural area (wastewater stream originating in industrial zone located in Hayatabad) and from a non-contaminated agricultural area and compared in order to assess if the contaminated soil and subsequent food grown on it would pose a health threat to humans.	N/A	2	N/A	Zn, Pb, Ni, Mn, Cu, Cr											Food crops and soil samples (0–20 cm) were collected from agricultural fields present in the study area in both the contaminated area and in the non-contaminated area in order to see a difference in food crop contamination.	Soil and plant from an area not affected by contaminated irrigation water (LowerDir)	Product. using the metal transfer factor (MTF) which divided the concentration of metal in plant with the concentration of metal in the soil.	(cross-sectional) 2	Yes through a health risk index (HRI) which was found by dividing the daily metal intake (DIM) by the oral reference dose. DIM was found using the metal ocncentration, a conversion factor, body weight and daily intake of vegetables.	2	Table 2, 5,6, Fig 4	Cd concentrations ranged from 0.04 to 0.20 mg/kg in wastewater irrigated food crops, 0.01–0.07 mg/kg in background and 0.01–0.06 mg/kg in control areas. Cd concentrations in Mentha viridis, Allium sativum, Portulaca oleracae, Solanum tuberosum and Pisum sativum exceeded the permissible limit set by WHO and FAO. The MTF for plants irrigated with wastewater ranged from 0.003–0.015 for Cd. In case o…	Long-term wastewater irrigation of the soil has caused a substantial build up of heavy metals in the soil as compared to background and control soils, where stream water is used for irrigation. As a result, the vegetables grown in the contaminated soil also showed elevated levels of individual metal; however the soil Cd concentrations were found within WHO/FAO limits in all study areas. HRI value…	N/A	9.5
