# Supplementary material for: Interventions to reduce cadmium exposure in low- and middle-income countries during pregnancy and childhood: A systematic review
Source: J Glob Health. 2022 Nov 12;12:04089. doi: 10.7189/jogh.12.04089 (PMC9653536; doi:10.7189/jogh.12.04089)
Supplement: Online Supplementary Document [file jogh-12-04089-s001.zip › S3-Online-Supplementary-Document-data-quality-assessment.xlsx]

## Sheet: GRADEchecklist
ONLINE SUPPLEMENTARY DOCUMENT
Interventions to reduce cadmium exposure in low- and middle-income countries during pregnancy and childhood: a systematic review
Authors: K Sripada & A Madsen Lager
GRADE Checklist (Grading of Recommendations Assessment, Development and Evaluation)
Modified from Meader et al (2014, table 2), "A checklist designed to aid consistency and reproducibility of GRADE assessments: development and pilot validation"
https://systematicreviewsjournal.biomedcentral.com/articles/10.1186/2046-4053-3-82
For each question, put a "1" for yes or "0" for no. If needed, add a note with "unknown" or "not applicable." Use ".5" for partial
				Heavy metals clearance	Clinical hygienic substantiation for the individual biocorrection of ecologically dependent conditions in the critical population groups industrial areas of Ukraine	Analysis of the effectiveness of technologies for correcting disorders	A comprehensive mitigation strategy for heavy metal contamination of farmland around mining areas e Screening of low accumulated cultivars, soil remediation and risk assessment. Wang et al	A randomized controlled trial on the effects of jujube fruit on the concentrations of some toxic trace elements in human milk	Assessing human health risks and strategies for phytoremediation in soils contaminated with As, Cd, Pb, and Zn by slag disposal	Assessment of Rice Marketed in Iran with Emphasis on Toxic and Essential Elements; Effect of Different Cooking Methods	Comparison of Plasma Concentrations of Mercury, Cadmium, and Arsenic among Women in 2005 and 2012 in a Historically Contaminated Area in China	Effect of a 2-month program of antioxidants-micronutrient- rich diet on concentrations of lead, cadmium and aluminum in obese Egyptian children	Effect of Environmental Intervention on the Consumption of Rice without Toxic Metals Based on the Health Belief Model and Ecological-Social Model	Effects of some industrial and organic wastes application on growth and heavy metal uptake by tomato (Lycopersicum esculentum) grown in a greenhouse condition	Efficacy of DMSA Therapy in a Sample of Arab Children with Autistic Spectrum Disorder	Metal exposures from aluminum cookware: An unrecognized public health risk in developing countries	Minimizing the risk to human health due to the ingestion of arsenic and toxic metals in vegetables by the application of biochar, farmyard manure and peat moss	Randomized Open-Label pilot study of the influence of probiotics and the gut microbiome on toxic metal levels in Tanzanian pregnant women and school children	Health benefit from decreasing exposure to heavy metals and metalloid after strict pollution control measures near a typical river basin area in China	The effect of portable HEPA filter air cleaners on indoor PM2.5 concentrations and second hand tobacco smoke exposure among pregnant women in Ulaanbaatar, Mongolia: The UGAAR randomized controlled trial	The El Paso smelter 20 years later: Residual impact on Mexican children	The impact of household air cleaners on the oxidative potential of PM2.5 and the role of metals and sources associated with indoor and outdoor exposure	Application of biochar to soil reduces cancer risk via rice consumption: a case study in Miaoqian village, Longyan. China	Assessment of influences of cooking on cadmium and arsenic bioaccessibility in rice, using an in vitro physiologically-based extraction test.	Assessment of microwave cooking on the bioaccessibility of cadmium from various food matrices using an in vitro digestion model.	Effects of two cooking methods on the concentrations of some heavy metals (cadmium, lead, chromium, nickel and cobalt) in some rice brands available in Iranian market.	The influence of various organic amendments on the bioavailability and plant uptake of cadmium present in mine-degraded soil.	The impact of household air cleaners on the chemical composition and children's exposure to PM2.5 metal sources in suburban Shanghai	Comparative study of human health risks via consumption of food crops grown on waste water irrigated soil (Peshawar) and relatively clean water irrigated soil (lowerDir)
Risk of bias	1	Is the study design a randomized trial?	1 or 0	0	0	0	0	1	0	0	0	0	1	0	0	0	0	1	0	1	0	1	0	0	0	0	0	0	0
			Note
	2	Does the analysis include assessment of dose-response effects? (i.e., dose/magnitude of intervention linked to magnitude of health response/effect)	1 or 0	0	0	0	1	0	0	0	0	0	0	0	0	0	1	0	0	1	0	0	1	1	0	0	1	0	0
			Note																	Some households had 2 filters (higher density)
	3	Did the analysis include at least 3 of the most relevant confounders?	1 or 0	0	0	0	0	0	0	0	1	0	0	0	0	0	0	0	0	1	0	0	0	0	0	0	0	0	0
			Note
	4	Was there blinding of participants and personnel (i.e. no potential for performance bias)?	1 or 0	0	0	0	0	0	0	1	0	0	0	0	0	0	0	0	0	0	0	1	0	0	0	0	0	0.5	0
			Note	Not reported						Labeled tubes w/ letters			Not reported															Participants blinded
	5	Was an objective outcome used?	1 or 0	1	1	1	1	1	1	1	1	1	1	1	1	1	1	1	1	1	1	1	1	1	1	1	1	1	1
			Note
	6	Less than 20% participant dropout from enrollment to analysis? (i.e. no potential attrition bias)	1 or 0	1	1	1		1		1		0	1	1	1	1	1	0	1	1	1	1	1	1	1	1	1	1	1
			Note				Not reported		Not reported		Not reported															Not reported	Not reported	Not reported	Not reported
	7	Were all relevant data reported for the outcome of interest (i.e. no potential selective reporting)? (no potential reporting bias)	1 or 0	1	0.5	0.5	1	0.5	1	1	0.5	0	0.5	0.5	0.5	1	1	1	1	1	1	0.5	1	0.5	1	1	1	1	0.5
			Note		Data not presented for children, details left out	Did not directly compare groups					Didn't report all Ors	unclear if results are for 65 or 30 participats. Unclear if boys or girls.		Table 7 missing some rows	Only mean, no min-max; no gender or age considerations									Didn't report Rice C in all tables					Did not report direct statistical comparisons of vegetables from the 3 sites
	8	No other biases reported? (no potential of other bias)	1 or 0	1	1	1	0	1	0	1	1	1	0	1	0	1	1	1	1	1	1	1	1	1	1	1	1	1	1
			Note										3kg local rice given as gift at training sessions; 2 of 3 groups had more frequent training		Test-retest window short
	9	Did the intervention end as scheduled (i.e. not stopped early)?	1 or 0	1	1	1	1	1	1	1	1	1	1	1	1	1	1	1	1	1	1	1	1	1	1	1	1	1	1
			Note
Inconsistency	10	Do the authors provide confidence intervals for effect sizes?	1 or 0	0	0	0	0	1	0	0	0	0	0	0	0	0	0	0	1	1	0	0	0	0	0	0	0	0	0
			Note
	11	Was the direction of effect consistent across participants?	1 or 0	1	1	1	1	1	1	1	1	1	1	1	1	1	1	0	1	1	1	0.5	1	1	0	0	0.5	1	1
			Note																			Variable indoor, outdor, and personal					Consistent within each treatment time
Indirectness	12	Was the included outcome a direct outcome (not a surrogate/proxy outcome)?	1 or 0	1	1	1	1	1	1	1	1	1	0	1	0.5	1	1	1	1	1	1	1	1	1	1	1	1	1	1
			Note										Food frequency, not biomonitoring		CARS was direct, but urinary Cd isn't body burden
	13	Was the outcome timeframe sufficient?	1 or 0	0.5	0.5	0.5	1	0	1	1	1	0.5	1	1	1	1	1	0	1	1	1	1	1	1	1	1	1	0.5	N/A cross sectional
			Note	a bit short	a bit short	Could have been longer													Time not reported										Time not reported
	14	Were the conclusions based on direct comparisons?	1 or 0	1	1	1	0.5	1	1	0.5	1	1	1	1	1	1	1	1	1	1	1	1	1	1	1	1	1	1	1
			Note
Imprecision	15	Study included at least 10 participants in each group?	1 or 0	1	0.5	1	1	1	0	1	1	1	1	0	1	0	1	1	1	1	0	1	1	1	1	0	0	1	0
			Note		Large groups but no control				Not reported
	16	Was there no evidence of serious harm associated with treatment?	1 or 0	0.5	0.5	0.5	0	1	1	1	1	1	0.5	1	0.5	1	1	1	1	0.5	1	1	1	1	0.5	1	1	1	1
			Note	Discussed but not reported	Discussed but not reported	Discussed but not reported									Not reported or fully discussed despite the risks										No discussion of microwave effects
Publication bias	17	There was no industry influence on the study? (i.e., author affiliations or funding sources)	1 or 0	1	1	1	1	1	1	1	1	1	1	1	1	0.5	1	1	1	0	1	1	1	1	1	1	1	1	1
			Note													Acknowledged contribution from Xylan manufacturer
TOTAL		SCORE on modified GRADE checklist		11	10	10.5	9.5	12.5	9	12.5	11.5	9	10	10.5	9.5	10.5	13	10	13	14.5	11	12.5	13	12.5	10.5	10	11.5	12	9.5	11.1154	AVERAGE
